# Supplementary material for: Separate and Combined Effects of Supplemental CO2, Gibberellic Acid, and Light on Hop Quality and Yield
Source: Plants (Basel). 2024 Jun 16;13(12):1670. doi: 10.3390/plants13121670 (PMC11207437; doi:10.3390/plants13121670)
Supplement: Supplementary file 1 [file plants-13-01670-s001.zip]

Archive with 1 entries (1 files):
- plants-3027912-supplementary.pdf
